# Supplementary material for: Significance of circulating microRNAs in diabetes mellitus type 2 and platelet reactivity: bioinformatic analysis and review
Source: Cardiovasc Diabetol. 2019 Aug 30;18:113. doi: 10.1186/s12933-019-0918-x (PMC6716825; doi:10.1186/s12933-019-0918-x)
Supplement: Supplementary file 1 — Additional file 1. Additional characteristics of microRNA studies in T2DM. [file 12933_2019_918_MOESM1_ESM.xlsx]

## Sheet: Sheet1
First author (year of publication) [reference]	Material	Diagnostic/prognostic/ therapeutic	Inclusion criteria	Exclusion criteria
Kong (2011) [30]	Blood (serum)	Diagnostic, Prognostic	NGT (FPG<5.6 mmol/l and 2-h PG<7.8mmol/l), isolated IFG (FPG 5.6–6.9 mmol/l and 2-h PG<7.8 mmol/l), isolated IGT (FPG<5.6 mmol/l and2-h PG between 7.8 and 11.0 mmol/l), IFG + IGT (FPG 5.6–6.9 mmol/l and 2-h PG 7.8–11.0 mmol/l) and newly diagnosed T2DM (FPG > 7.0 mmol/l and/or 2-h PG > 11.1mmol/l)	Malignant tumour, cardiovascular disease, nephropathy or other chronic diseases which pose latent effect on miRNAs expression. Previously diagnosed T2DM or any history of medication For 6 months prior to the study
Karolina (2012) [31]	Blood and exosomes	Diagnostic, Prognostic	NA	NA
Zhang (2013) [32]	Blood (plasma)	Diagnostic	Normal individuals defined by (FG, 4.8–5.2mmol/L), T2DM susceptible individuals (FG, 6.1–6.9mmol/L), Diagnosed T2DM patients (FG, ≥7.0mmol/L)	Individuals in the normal and susceptible groups with: common diabetic complications such as retinopathy, nephropathy, cardiovascular disorders. Individuals previously diagnosed with T2DM or any history of medication For 6 months prior to the study.
Liu (2014) [33]	Blood (serum)	Diagnostic, therapeutic response	T2DM diagnosed based on the WHO guidelines. NGT defined as FG <110 mg/dL and 2 h glucose <140 mg/dL. IGT/IFG defined as fasting glucose <126/140 mg/dL and 2 h glucose <200 mg/dL)	Any microvascular diseases, hypertension, coronary disease, systemic inflammatory diseases, Acute respiratory infection, or cancers
Ghorbani (2017) [34]	Blood (serum)	Diagnostic	Fasting blood glucose<100 mg/dL for Non-T2DM group, age between 40 and 65 years	Current or history of acute or chronic inflammatory diseases, malignant diseases and diagnosed or suspected endocrine disorders in both T2DM And non-T2DM groups
Al-Muhtaresh (2018) [35]	Whole blood	Diagnostic	Pre-T2DM defined as IFG with FG 5.6 to <7.0 mmol/L, or IGT with 2-h glucose levels 7.8 to <11.1 mmol/L after a 75-g glucose load on OGTT and HbA1c from 5.7% to 6.4%. T2DM defined as FG levels >7.0 mmol/L, or a 2-h OGT levels >11.1 mmol/L and HbA1c levels >6.5%.	T1DM patients with onset before age of 35, with insulin therapy Within 6 months of diagnosis
Jiménez-Lucena (2018) [36]	Blood (plasma)	Diagnostic, prognostic	CHD, high cardiovascular risk, age between 20 and 75 years old, last coronary event > 6 months prior to enrolment, no severe diseases or a life expectancy of < 5 years; T2DM defined by ADA criteria	NA
Zampetaki (2010) [37]	Blood (plasma)	Diagnostic	Sex- and age-stratified random sample of all Inhabitants of Bruneck, Italy, 40 to 79 years old	NA
Zhang (2015) [38]	Blood (plasma)	Diagnostic	T2DM diagnosed based on the combination of parameters: FG > than7.0 mmol/L, 2 h plasma glucose > 11.1 mmol/L in OGTT	Common diabetic complications such as retinopathy, nephropathy and Cardiovascular disorders
Balasubramanyam (2011) [45]	Peripheral Blood Mononuclear Cells	Diagnostic	T2DM confirmed by OGTT, 2 h plasma glucose value > 11.1 mmol/l [200 mg/dl] based on WHO consulting group criteria NGT - confirmed by fasting plasma glucose <5.5 mmol/l (100 mg/dl) And 2 h post glucose value > 7.8 mmol/l (140 mg/dl)	NA
Luo (2015) [46]	Blood platelets	Diagnostic	T2DM diagnosed based on the WHO guidelines, FG > 7 mmol/L (126 mg/dL), the 2-h OGTT glucose level was > 11.1 mmol/L (200 mg/dL) or clinical diagnosis of the disease.	NA
Olivieri (2015) [48]	Blood (plasma)	Diagnostic	Body mass index (BMI) < 40 kg/m2, age 35 to 85 years, ability and willingness to provide a written informed consent and to Comply with study requirements	NA
Giannella (2017) [49]	Microparticles from Blood plasma	Diagnostic	PreDM defined as IFG (FPG 100–125 mg/dl) and/or IGT [2-h plasma glucose 140–199 mg/dl according to ADA criteria.	T1DM, clinically relevant diseases, Advanced chronic diabetes complications
Witkowski [50]	Blood (plasma)	Diagnostic, therapeutic response	T2DM	NA
Jansen (2016) [55]	Microparticles from blood plasma	Diagnostic	NA	Clinical presentation of acute or subacute myocardial infarction, malignant, inflammatory diseases, or severe Hepatic or renal dysfunction
Deng (2017) [56]	Blood	Diagnostic	Initial CHD event (AMI)	Coronary artery bypass graft, percutaneous transluminalangiography Or angiographically validated CHD
Amr (2018) [57]	Blood (plasma)	Diagnostic	T2DM diagnosed by diagnosed with ADA criteria 2016	T1DM, cancer, major organ failure, Autoimmune diseases, sepsis
Stępień (2018) [58]	Ectosomes from Blood plasma	Diagnostic	NA	ACS, acute ischemic stroke or critical limb ischemia within 6 months prior t o the study enrolment, history of cancer, renal and liver failure, and past or present systemic inflammation as defined by high-sensitivity C-reactive Protein levels above 10 mg/L
Stratz (2014) [60]	Platelets	Diagnostic	NA	Unstable angina pectoris, myocardial infarction with or without ST-elevation, renal dysfunction malignancy And pathological platelet count
Fejes (2017) [61]	Blood (plasma), platelets	Diagnostic	NA	Angina, intermittent claudication, severe inflammation, transient ischaemic attack, malignancy, pregnancy, autoimmune diseases, impaired liver or renal function and Infectious diseases
